# Supplementary material for: Epigenetic Targeting to Overcome Radioresistance in Head and Neck Cancer
Source: Cancers (Basel). 2024 Feb 9;16(4):730. doi: 10.3390/cancers16040730 (PMC10886471; doi:10.3390/cancers16040730)
Supplement: Supplementary file 1 [file cancers-16-00730-s001.zip]

Archive with 3 entries (3 files):
- cancers-2776602-supplementary.pdf
- Raw western for Fis. 5C, S1A and S4B.pdf
- Supplementary Table S2_Differential DNA methylation_promoter regions.xlsx
